# Supplementary material for: ¿Where do migratory fish spawn in a neotropical Andean basin regulated by dams?
Source: PLoS One. 2023 Oct 19;18(10):e0291413. doi: 10.1371/journal.pone.0291413 (PMC10586612; doi:10.1371/journal.pone.0291413)
Supplement: S1 Table — (XLSX) [file pone.0291413.s001.xlsx]

## Sheet: S1 TABLE
Specie	Primer	Sequence primers	Group
Curimata mivartii	Forward	CTTCACCTGGCAGGGGTATC	A
Curimata mivartii	Reverse	GGCAGCTAGGACTGGTAGTG	A
Cynopotamus magdalenae	Forward	CTTGCAGGCAATCTTGCACA	D
Cynopotamus magdalenae	Reverse	CCCCGGCTAAGTGAAGTGAA	D
Cyphocarax magdalenae	Forward	TCTGGCAGGGGTATCCTCAA	E
Cyphocarax magdalenae	Reverse	CGGCAGGGTCAAAGAAGGTT	E
Megaleporinus muyscorum	Forward	GGTGCATGAGCCGGAATAGT	A
Megaleporinus muyscorum	Reverse	GAAATGCTATGTCGGGTGCG	A
Pimelodus grosskopfii	Forward	ACCCCCATCGTTCCTCC	B
Pimelodus grosskopfii	Reverse	CTGCTAGGTGTAGGGAGA	B
Pimelodus blochii	Forward	TGCCTGAGCCGGAATAGTTG	A
Pimelodus blochii	Reverse	GAGGAGGCAAGCAGGAGAAG	A
Prochilodus magdalenae	Forward	GGAGGAGGAGACCCAATCCT	A
Prochilodus magdalenae	Reverse	AGTACGCGACGATGTGAGAA	A
Pseudopimelodus bufonius	Forward	AAGCGGGAGTAGGAACAGGA	C
Pseudopimelodus bufonius	Reverse	TGGCCCCCAGAATAGAGGAT	C
Pseudoplatystoma magdaleniatum	Forward	TGGCTGGGGTATCATCC	B
Pseudoplatystoma magdaleniatum	Reverse	CCTGCTGGGTCAAAGAA	B
Sorubim cuspicaudus	Forward	TACTTCTGCTCGCCTCCTCT	C
Sorubim cuspicaudus	Reverse	GGCCCCAAGGATTGATGACA	C
Triportheus magdalenae	Forward	GATCCGAGCAGAGCTAAGCC	C
Triportheus magdalenae	Reverse	GAAAGGCCATATCGGGTGCT	C
