# Supplementary material for: ¿Where do migratory fish spawn in a neotropical Andean basin regulated by dams?
Source: PLoS One. 2023 Oct 19;18(10):e0291413. doi: 10.1371/journal.pone.0291413 (PMC10586612; doi:10.1371/journal.pone.0291413)
Supplement: S2 Table — (XLSX) [file pone.0291413.s002.xlsx]

## Sheet: S2 TABLE
	Specie	Coordinates	Collection
	Megaleporinus muyscorum	7.056946, -73.876429; 8.09342, -74.76702; 8.09164, -74.751038	Ichthyological collection Universidad de Antioquia (CIUA)
	Brycon spp	8.09342, -74.76702; 8.09164, -74.751038	Ichthyological collection Universidad de Antioquia (CIUA)
	Curimata mivartii	7.056946, -73.876429	Ichthyological collection Universidad de Antioquia (CIUA)
	Prochilodus magdalenae	7.056946, -73.876429; 8.09342, -74.76702	Ichthyological collection Universidad de Antioquia (CIUA)
	Triportheus magdalenae	8.09164, -74.751038	Ichthyological collection Universidad de Antioquia (CIUA)
	Pimelodus spp.	7.056946, -73.876429; 8.09342, -74.76702; 8.09164, -74.751038; 7.4469, -74.91342	Ichthyological collection Universidad de Antioquia (CIUA)
	Pseudoplatystoma magdaleniatum	7.056946, -73.876429	Ichthyological collection Universidad de Antioquia (CIUA)
	Sorubim cuspicaudus	7.056946, -73.876429; 8.09164, -74.751038	Ichthyological collection Universidad de Antioquia (CIUA)
	Plagioscion magdalenae	8.09164, -74.751038	Ichthyological collection Universidad de Antioquia (CIUA)
