# Supplementary material for: ¿Where do migratory fish spawn in a neotropical Andean basin regulated by dams?
Source: PLoS One. 2023 Oct 19;18(10):e0291413. doi: 10.1371/journal.pone.0291413 (PMC10586612; doi:10.1371/journal.pone.0291413)
Supplement: S3 Table — (XLSX) [file pone.0291413.s003.xlsx]

## Sheet: S3 TABLE
		Specie	Spawning
		P. magdalenae	Cesar, La Miel, Saldaña, Samana Norte Rivers; the mouth of the Negro River, and in the main channel of the Magdalena River near to Puerto Berrío, in addition to Nechí and San Jorge Rivers
		M. muyscorum	Cesar, Guatapurí, Urumita, Marquezote, and Badillo Rivers in the municipalities of Valledupar (Cesar), Villanueva, and Urumita (Guajira), in the Magdalena, Lagunillas, Negro, and Gualí Rivers in Cundinamarca and Tolima, in the Pontoná River in Caldas, and Cocorná, Ermitaño, Carare, and Opón Rivers in Antioquia and Santander, in the Boque River in Bolívar, in the Nechí, Cacerí, and Cauca Rivers in…
		C. mivartii	Cesar and Magdalena River
		P. magdaleniatum	Saldaña River, in the Magdalena near the mouth of the Opón, and in the Opón River, as well as in the Cesar River at the border between Cesar and Guajira Departments and in the San Jorge basin
		S.cuspicaudus	San Jorge, Nechí, and Magdalena Rivers, and in the rivers contained in the stretch of the Gualí River to the Opón River in the middle Magdalena region
		S. affinis	Magdalena River near the mouth of La Miel, Nechí downstream from its confluence with the Medellín River, and Cauca River near the mouth of Tarazá River
		Pimelodus spp.	Cesar and San Jorge Rivers. These sites can be located in the Cesar, Guatapurí, Urumita, Marquezote, and Badillo Rivers in the municipalities of Valledupar (Cesar), Villanueva, and Urumita (Guajira), as well as in the San Jorge, San Pedro, and Uré Rivers (Córdoba). The Magdalena River contains various areas in which spawning may occur, perhaps the most important sites are those located near and w…
